# Supplementary material for: Sequence Analysis of Egyptian Foot-and-Mouth Disease Virus Field and Vaccine Strains: Intertypic Recombination and Evidence for Accidental Release of Virulent Virus
Source: Viruses. 2020 Sep 6;12(9):990. doi: 10.3390/v12090990 (PMC7552000; doi:10.3390/v12090990)
Supplement: Supplementary file 1 [file viruses-12-00990-s001.zip]

Archive with 6 entries (6 files):
- Fig S1_full ORF tree.png
- Fig S2_Leader tree.png
- Fig S3_P1 tree.png
- Fig S4_2A tree.png
- Fig S5_2B tree.png
- Fig S6_2C3D tree.png
